# Supplementary material for: Design, Synthesis and Biological Evaluation of [1,2,4]Triazolo[1,5-a]pyrimidine Indole Derivatives against Gastric Cancer Cells MGC-803 via the Suppression of ERK Signaling Pathway
Source: Molecules. 2022 Aug 5;27(15):4996. doi: 10.3390/molecules27154996 (PMC9370682; doi:10.3390/molecules27154996)
Supplement: Supplementary file 1 [file molecules-27-04996-s001.zip]

Archive with 1 entries (1 files):
- molecules-1803147-supplementary.pdf
